# Supplementary material for: Whole genome SNP discovery and analysis of genetic diversity in Turkey (Meleagris gallopavo)
Source: BMC Genomics. 2012 Aug 14;13:391. doi: 10.1186/1471-2164-13-391 (PMC3496629; doi:10.1186/1471-2164-13-391)
Supplement: Additional file 1 — Positions of turkey genomic regions with their mapping positions and underling QTL in chicken genome. This file contains the start and the end positions of turkey genomic regions that showed fixed haplotype for the reference alleles in domesticated populations. This file also contains information about the start and the end positions of these turkey genomic regions in chicken genome and the chicken QTL reported within these regions. [file 1471-2164-13-391-S1.xlsx]

## Sheet: Sheet1
	Turkey							Chicken
Chr	Pos_start	Pos_end		Chr	Pos_start	Pos_end	QTL	QTL Start Pos	QTL end Pos	P-value	F-value	Variance
3	25500000	25800000		2	78544796	78844796	BW (35 days)	79824364	103255949	<0.01	26.4	4.45
9	16200000	19500000		4	16255529	19437073	Growth (14-28 days)	9207781	10207781		8.5	2
							BW (28 days)	9207781	10207781		8.2	1.9
							BW (42 days)	9207781	10207781		6.8	1.7
							Abdominal fat weight	15968784	16968784	<0.05	11.29	6.73
							Abdominal fat percent	15968784	16968784	<0.01	9.3	5.61
14	1200000	1800000		12	1055461	1654774	Pectoralis major percent	1509109	2509109			1
							Pectoralis minor percent	1509109	2509109			6.7
							Abdominal fat percent	1509109	2509109			5.93
							Heart weight	1625009	2625009	<0.05	5.84	3.27
22	1	300000		20	9337	309336	BW (46 days)	305786	694214	<0.05
22	900000	1500000		20	812622	1411925	BW (112 days)	305786	694214	<0.05
							Growth (8-46 days)	305786	694214	<0.05
							Growth (46-112 days)	305786	694214	<0.20
							Lactate level	633216	1633216	<0.01	8.45	5.12
